# Supplementary material for: Sources of bias in measures of allele-specific expression derived from RNA-seq data aligned to a single reference genome
Source: BMC Genomics. 2013 Aug 7;14:536. doi: 10.1186/1471-2164-14-536 (PMC3751238; doi:10.1186/1471-2164-14-536)
Supplement: Additional file 1 — Constitutive exons from the sequenced strain of Drosophila melanogaster(dm3). This set of exons was developed as described in McManus et al.[15]. We excluded overlapping regions in exons located on opposite strands of DNA from consideration. [file 1471-2164-14-536-S1.xlsx]

## Sheet: Sheet1
chr2L	8387658	8387831	CG13384
chr2L	8387890	8388803	CG13384
chr2L	8386216	8386385	CG13384
chr2L	8386486	8387378	CG13384
chr2L	16768578	16768884	CG17927
chr2L	16770456	16770837	CG17927
chr2L	16770910	16770974	CG17927
chr2L	16771042	16771141	CG17927
chr2L	16774449	16774857	CG17927
chr2L	16776849	16777439	CG17927
chr2L	16780549	16780813	CG17927
chr2L	16782343	16782553	CG17927
chr2L	16782774	16783661	CG17927
chr2L	16784665	16785841	CG17927
chr2L	16785908	16786814	CG17927
chr2L	16788020	16788766	CG17927
chr2L	2109818	2109836	CG33516
chr2L	2094412	2095172	CG33516
chr2L	2066741	2067160	CG33516
chr2L	2066519	2066597	CG33516
chr2L	2065610	2065743	CG33516
chr2L	2061974	2062299	CG33516
chr2L	2061792	2061907	CG33516
chr2L	4195733	4195904	CG3714
chr2L	4195538	4195665	CG3714
chr2L	4195016	4195100	CG3714
chr2L	4194817	4194945	CG3714
chr2L	4193538	4193679	CG3714
chr2L	4193309	4193481	CG3714
chr2L	4190558	4190824	CG3714
chr2L	4190082	4190492	CG3714
chr2L	4189496	4190019	CG3714
chr2L	4196474	4196779	CG3714
chr2L	5221462	5221650	CG14026
chr2L	5219059	5221400	CG14026
chr2L	5242706	5244239	CG14033
chr2L	6272816	6273126	CG33531
chr2L	6278678	6278784	CG33531
chr2L	6289431	6289442	CG33531
chr2L	6289775	6289996	CG33531
chr2L	6290543	6290691	CG33531
chr2L	6291005	6291185	CG33531
chr2L	6291244	6291378	CG33531
chr2L	6293484	6293692	CG33531
chr2L	6296603	6296741	CG33531
chr2L	6297023	6297235	CG33531
chr2L	6297588	6297736	CG33531
chr2L	6301153	6301682	CG33531
chr2L	6303064	6303343	CG33531
chr2L	6303757	6303850	CG33531
chr2L	6320227	6320390	CG33531
chr2L	6321758	6321908	CG33531
chr2L	6321970	6322251	CG33531
chr2L	10483298	10483426	CG6176
chr2L	10483483	10483628	CG6176
chr2L	10483686	10483972	CG6176
chr2L	10484033	10484193	CG6176
chr2L	10484253	10484760	CG6176
chr2L	10484824	10485197	CG6176
chr2L	10485253	10485527	CG6176
chr2L	10485790	10485854	CG6176
chr2L	10488410	10488623	CG7456
chr2L	10487616	10488353	CG7456
chr2L	10487243	10487559	CG7456
chr2L	10487061	10487192	CG7456
chr2L	10486397	10487001	CG7456
chr2L	10486151	10486337	CG7456
chr2L	10485863	10486081	CG7456
chr2L	10485534	10485593	CG7456
chr2L	13551141	13551666	CG7147
chr2L	13558799	13558832	CG7147
chr2L	13609790	13609987	CG7147
chr2L	13610055	13610578	CG7147
chr2L	13630705	13631184	CG7147
chr2L	13633393	13633540	CG7147
chr2L	13634018	13634179	CG7147
chr2L	13634238	13634473	CG7147
chr2L	13634543	13635590	CG7147
chr2L	13637287	13638238	CG7147
chr2L	13550163	13550293	CG7147
chr2L	13635648	13635997	CG7147
chr2L	14688465	14689311	CG3479
chr2L	14636078	14636147	CG3479
chr2L	14611850	14611916	CG3479
chr2L	14610683	14611260	CG3479
chr2L	14602590	14605244	CG3479
chr2L	14602326	14602461	CG3479
chr2L	14602112	14602252	CG3479
chr2L	14601850	14602000	CG3479
chr2L	14601686	14601798	CG3479
chr2L	14599775	14600875	CG3479
chr2L	15729565	15730836	CG3938
chr2L	15729273	15729499	CG3938
chr2L	15727783	15729156	CG3938
chr2L	18880656	18881256	CG10619
chr2L	18865469	18865659	CG10619
chr2L	18864392	18864523	CG10619
chr2L	18864094	18864283	CG10619
chr2L	18862179	18862300	CG10619
chr2L	18861955	18862118	CG10619
chr2L	18861681	18861897	CG10619
chr2L	18860976	18861205	CG10619
chr2L	18859514	18860913	CG10619
chr2L	19907761	19907892	CG34343
chr2L	19908758	19908867	CG34343
chr2L	19908938	19910432	CG34343
chr2L	19925382	19925942	CG34343
chr2L	19926006	19926151	CG34343
chr2L	19926209	19926512	CG34343
chr2L	19928622	19928996	CG34343
chr2L	19929202	19929354	CG34343
chr2L	22020034	22020090	CG12630
chr2L	22020687	22023143	CG12630
chr2L	22023365	22024313	CG12630
chr2L	271628	271732	CG3645
chr2L	253445	253890	CG3645
chr2L	253219	253385	CG3645
chr2L	252588	253145	CG3645
chr2L	253955	254397	CG3645
chr2L	523466	524059	CG2762
chr2L	525391	525436	CG2762
chr2L	536022	536966	CG2762
chr2L	537036	537431	CG2762
chr2L	537548	537749	CG2762
chr2L	537862	539249	CG2762
chr2L	539309	539452	CG2762
chr2L	539517	540541	CG2762
chr2L	714274	714968	CG17941
chr2L	705870	707867	CG17941
chr2L	656711	657384	CG17941
chr2L	655273	655866	CG17941
chr2L	654246	654700	CG17941
chr2L	652785	653288	CG17941
chr2L	649933	650293	CG17941
chr2L	648990	649765	CG17941
chr2L	648478	648886	CG17941
chr2L	647988	648361	CG17941
chr2L	644436	645716	CG17941
chr2L	640020	644314	CG17941
chr2L	790488	790795	CG3324
chr2L	788241	788612	CG3324
chr2L	786732	788178	CG3324
chr2L	786478	786664	CG3324
chr2L	786161	786422	CG3324
chr2L	914337	914493	CG4226
chr2L	914552	914615	CG4226
chr2L	914799	915003	CG4226
chr2L	915057	915269	CG4226
chr2L	915324	915447	CG4226
chr2L	915507	915801	CG4226
chr2L	915859	916231	CG4226
chr2L	916281	916653	CG4226
chr2L	916706	917387	CG4226
chr2L	917466	917805	CG4226
chr2L	914089	914279	CG4226
chr2L	1178107	1178467	CG4896
chr2L	1178840	1179069	CG4896
chr2L	1179126	1179196	CG4896
chr2L	1179859	1179937	CG4896
chr2L	1179996	1180123	CG4896
chr2L	1180212	1180449	CG4896
chr2L	1180512	1180926	CG4896
chr2L	1180994	1181793	CG4896
chr2L	1181854	1182104	CG4896
chr2L	1182169	1182290	CG4896
chr2L	1177705	1177861	CG4896
chr2L	1177947	1178044	CG4896
chr2L	1555158	1555211	CG14351
chr2L	1556539	1556915	CG14351
chr2L	1600615	1600825	CG14351
chr2L	1600961	1601912	CG14351
chr2L	1602321	1602657	CG14351
chr2L	1602943	1603629	CG14351
chr2L	1604197	1604336	CG14351
chr2L	1604760	1604885	CG14351
chr2L	1605095	1605485	CG14351
chr2L	1606389	1606507	CG14351
chr2L	1606603	1607617	CG14351
chr2L	2226522	2227281	CG7085
chr2L	2229265	2229393	CG7085
chr2L	2229456	2229575	CG7085
chr2L	2229637	2229813	CG7085
chr2L	2229877	2230413	CG7085
chr2L	2492492	2492666	CG3539
chr2L	2492258	2492418	CG3539
chr2L	2491512	2492201	CG3539
chr2L	2490732	2491442	CG3539
chr2L	2490204	2490678	CG3539
chr2L	2881381	2882511	CG3059
chr2L	2880708	2881320	CG3059
chr2L	2882691	2882833	CG3059
chr2L	3013500	3014572	CG17265
chr2L	3014638	3014884	CG17265
chr2L	3014955	3016069	CG17265
chr2L	3277828	3277981	CG3332
chr2L	3277542	3277760	CG3332
chr2L	3276532	3277477	CG3332
chr2L	3275799	3276472	CG3332
chr2L	3422759	3422952	CG3254
chr2L	3421487	3421698	CG3254
chr2L	3407757	3408030	CG3254
chr2L	3407471	3407683	CG3254
chr2L	3407245	3407412	CG3254
chr2L	3406459	3407147	CG3254
chr2L	3406066	3406239	CG3254
chr2L	3404459	3405878	CG3254
chr2L	3663272	3663306	CG34340
chr2L	3673177	3673301	CG34340
chr2L	3678210	3678302	CG34340
chr2L	3678362	3678464	CG34340
chr2L	3683866	3683968	CG34340
chr2L	3684061	3684633	CG34340
chr2L	3690321	3690479	CG34340
chr2L	3690837	3691478	CG34340
chr2L	3790662	3791145	CG3921
chr2L	3792595	3792774	CG3921
chr2L	3792832	3796886	CG3921
chr2L	3796948	3799154	CG3921
chr2L	3799216	3799428	CG3921
chr2L	3799497	3799853	CG3921
chr2L	3799911	3800037	CG3921
chr2L	3800289	3800387	CG3921
chr2L	3800450	3800821	CG3921
chr2L	3800879	3801104	CG3921
chr2L	3801207	3802245	CG3921
chr2L	3947147	3947160	CG31774
chr2L	3946495	3946697	CG31774
chr2L	3929774	3930035	CG31774
chr2L	3929306	3929503	CG31774
chr2L	3917562	3919794	CG31774
chr2L	3916780	3917455	CG31774
chr2L	3914727	3915096	CG31774
chr2L	3910988	3911336	CG31774
chr2L	3905512	3905587	CG31774
chr2L	4031378	4031555	CG12676
chr2L	4032422	4032769	CG12676
chr2L	4074513	4074712	CG12676
chr2L	4079503	4079764	CG12676
chr2L	4079825	4080022	CG12676
chr2L	4097849	4100039	CG12676
chr2L	4100621	4101128	CG12676
chr2L	4107435	4107804	CG12676
chr2L	4113620	4115059	CG12676
chr2L	4324572	4325129	CG16857
chr2L	4328937	4329445	CG16857
chr2L	4329510	4329920	CG16857
chr2L	4330312	4330541	CG16857
chr2L	4330755	4330962	CG16857
chr2L	4331030	4331837	CG16857
chr2L	4456723	4456822	CG15441
chr2L	4456385	4456520	CG15441
chr2L	4455220	4455738	CG15441
chr2L	4591512	4591963	CG33196
chr2L	4574283	4574342	CG33196
chr2L	4570856	4571085	CG33196
chr2L	4570679	4570781	CG33196
chr2L	4570478	4570595	CG33196
chr2L	4563679	4564189	CG33196
chr2L	4563110	4563467	CG33196
chr2L	4555205	4562483	CG33196
chr2L	4554350	4554659	CG33196
chr2L	4552396	4554205	CG33196
chr2L	4552242	4552335	CG33196
chr2L	4548004	4548802	CG33196
chr2L	4540441	4546933	CG33196
chr2L	4538912	4540356	CG33196
chr2L	4535243	4538827	CG33196
chr2L	4533570	4534974	CG33196
chr2L	4532242	4532386	CG33196
chr2L	4531352	4532180	CG33196
chr2L	4530831	4531053	CG33196
chr2L	4530530	4530713	CG33196
chr2L	4529791	4530277	CG33196
chr2L	4527295	4529728	CG33196
chr2L	4526605	4527229	CG33196
chr2L	4526223	4526541	CG33196
chr2L	4525603	4525927	CG33196
chr2L	4525086	4525404	CG33196
chr2L	4524690	4525023	CG33196
chr2L	4524297	4524624	CG33196
chr2L	4523751	4524069	CG33196
chr2L	4523030	4523357	CG33196
chr2L	4522640	4522964	CG33196
chr2L	4521812	4522442	CG33196
chr2L	4521416	4521755	CG33196
chr2L	4521042	4521351	CG33196
chr2L	4520376	4520703	CG33196
chr2L	4518709	4520299	CG33196
chr2L	4515396	4518588	CG33196
chr2L	4513434	4513761	CG33196
chr2L	4513055	4513376	CG33196
chr2L	4512649	4512994	CG33196
chr2L	4512289	4512586	CG33196
chr2L	4511932	4512235	CG33196
chr2L	4511230	4511878	CG33196
chr2L	4510858	4511176	CG33196
chr2L	4510465	4510801	CG33196
chr2L	4509781	4510396	CG33196
chr2L	4509081	4509726	CG33196
chr2L	4508712	4509024	CG33196
chr2L	4508310	4508649	CG33196
chr2L	4507938	4508247	CG33196
chr2L	4506933	4507878	CG33196
chr2L	4506558	4506870	CG33196
chr2L	4506153	4506498	CG33196
chr2L	4504776	4506093	CG33196
chr2L	4504353	4504671	CG33196
chr2L	4503957	4504290	CG33196
chr2L	4503584	4503899	CG33196
chr2L	4503220	4503526	CG33196
chr2L	4502516	4503164	CG33196
chr2L	4502139	4502451	CG33196
chr2L	4501725	4502064	CG33196
chr2L	4500403	4501666	CG33196
chr2L	4500024	4500339	CG33196
chr2L	4498361	4499960	CG33196
chr2L	4497983	4498298	CG33196
chr2L	4497275	4497923	CG33196
chr2L	4496246	4497209	CG33196
chr2L	4494170	4496159	CG33196
chr2L	4493798	4494104	CG33196
chr2L	4490375	4493720	CG33196
chr2L	4489667	4490318	CG33196
chr2L	4488453	4489113	CG33196
chr2L	4487448	4488387	CG33196
chr2L	4485507	4487193	CG33196
chr2L	4484947	4485148	CG33196
chr2L	4484691	4484886	CG33196
chr2L	4483634	4484630	CG33196
chr2L	4480333	4483561	CG33196
chr2L	4479843	4480269	CG33196
chr2L	4479470	4479779	CG33196
chr2L	4705736	4705823	CG34351
chr2L	4712288	4712455	CG34351
chr2L	4717724	4717861	CG34351
chr2L	4719804	4719981	CG34351
chr2L	4720340	4720453	CG34351
chr2L	4850338	4850418	CG2937
chr2L	4849499	4850281	CG2937
chr2L	4981337	4981379	CG8892
chr2L	4979535	4981284	CG8892
chr2L	5154247	5155217	CG33715
chr2L	5155321	5155534	CG33715
chr2L	5155588	5155849	CG33715
chr2L	5658394	5658553	CG31646
chr2L	5651609	5652180	CG31646
chr2L	5645455	5645530	CG31646
chr2L	5641854	5641952	CG31646
chr2L	5640517	5640663	CG31646
chr2L	5640286	5640348	CG31646
chr2L	5636733	5636892	CG31646
chr2L	5635655	5635784	CG31646
chr2L	5634653	5634788	CG31646
chr2L	5632927	5633077	CG31646
chr2L	5632369	5632456	CG31646
chr2L	5632036	5632312	CG31646
chr2L	5626281	5627117	CG31646
chr2L	6033930	6034423	CG9109
chr2L	6033738	6033875	CG9109
chr2L	6032323	6032477	CG9109
chr2L	6031283	6031826	CG9109
chr2L	6025869	6025950	CG9109
chr2L	6033321	6033589	CG9109
chr2L	6032793	6032926	CG9109
chr2L	6423127	6423308	CG11527
chr2L	6422259	6422520	CG11527
chr2L	6418685	6421951	CG11527
chr2L	6417657	6418617	CG11527
chr2L	6415556	6417584	CG11527
chr2L	6415256	6415498	CG11527
chr2L	6948493	6948778	CG9211
chr2L	6945457	6948424	CG9211
chr2L	7084481	7084634	CG13780
chr2L	7083185	7083728	CG13780
chr2L	7074253	7074356	CG13780
chr2L	7070420	7070946	CG13780
chr2L	7069577	7070311	CG13780
chr2L	7219859	7220029	CG13784
chr2L	7218908	7219130	CG13784
chr2L	7466545	7466671	CG6055
chr2L	7471535	7472501	CG6055
chr2L	7998066	7998139	CG7227
chr2L	7997360	7997761	CG7227
chr2L	7996113	7996810	CG7227
chr2L	7995755	7996053	CG7227
chr2L	7995411	7995691	CG7227
chr2L	7994833	7995346	CG7227
chr2L	8126756	8126859	CG12375
chr2L	8125721	8126698	CG12375
chr2L	8543332	8543715	CG18405
chr2L	8544543	8545233	CG18405
chr2L	8563738	8564296	CG18405
chr2L	8631026	8631123	CG18405
chr2L	8640586	8640695	CG18405
chr2L	8645026	8645222	CG18405
chr2L	8898803	8898850	CG34398
chr2L	8915660	8916053	CG34398
chr2L	8922937	8923456	CG34398
chr2L	8925203	8925529	CG34398
chr2L	8925616	8927003	CG34398
chr2L	8927179	8927486	CG34398
chr2L	8927551	8927707	CG34398
chr2L	8928059	8928743	CG34398
chr2L	8928989	8929663	CG34398
chr2L	8929732	8930396	CG34398
chr2L	8931081	8931316	CG34398
chr2L	9166801	9167438	CG13109
chr2L	9191614	9191813	CG13109
chr2L	9233987	9234657	CG13109
chr2L	9235101	9235263	CG13109
chr2L	9238957	9239762	CG13109
chr2L	9239821	9241269	CG13109
chr2L	9241375	9241549	CG13109
chr2L	9241605	9243178	CG13109
chr2L	9243234	9243545	CG13109
chr2L	9243611	9243900	CG13109
chr2L	9244262	9244586	CG13109
chr2L	9245385	9245712	CG13109
chr2L	9245776	9246386	CG13109
chr2L	9885725	9886214	CG4128
chr2L	9869531	9870520	CG4128
chr2L	9825612	9825752	CG4128
chr2L	9815802	9815912	CG4128
chr2L	9962734	9963012	CG5850
chr2L	9962470	9962677	CG5850
chr2L	9962317	9962414	CG5850
chr2L	9961728	9962059	CG5850
chr2L	9963092	9963732	CG5850
chr2L	9961358	9961617	CG5850
chr2L	9960845	9961241	CG5850
chr2L	10223140	10224442	CG4908
chr2L	10222657	10222702	CG4908
chr2L	10544880	10546300	CG31721
chr2L	10619879	10619975	CG31721
chr2L	10620043	10620175	CG31721
chr2L	10620304	10620406	CG31721
chr2L	10620475	10620635	CG31721
chr2L	10622696	10622836	CG31721
chr2L	10623127	10623266	CG31721
chr2L	10625109	10625343	CG31721
chr2L	10626692	10627374	CG31721
chr2L	10755903	10756316	CG17124
chr2L	10745781	10746078	CG17124
chr2L	10745634	10745709	CG17124
chr2L	10745114	10745571	CG17124
chr2L	11010953	11011085	CG16840
chr2L	11009878	11010897	CG16840
chr2L	11148707	11148875	CG33114
chr2L	11144143	11144277	CG33114
chr2L	11143912	11144024	CG33114
chr2L	11143508	11143583	CG33114
chr2L	11143338	11143446	CG33114
chr2L	11143164	11143288	CG33114
chr2L	11142948	11143098	CG33114
chr2L	11142087	11142240	CG33114
chr2L	11141854	11142007	CG33114
chr2L	11141616	11141798	CG33114
chr2L	11141451	11141560	CG33114
chr2L	11141320	11141387	CG33114
chr2L	11141166	11141264	CG33114
chr2L	11140793	11141104	CG33114
chr2L	11140439	11140609	CG33114
chr2L	11140175	11140365	CG33114
chr2L	11139967	11140108	CG33114
chr2L	11139719	11139912	CG33114
chr2L	11139459	11139666	CG33114
chr2L	11139234	11139393	CG33114
chr2L	11138800	11139178	CG33114
chr2L	11142775	11142884	CG33114
chr2L	11269726	11270042	CG33694
chr2L	11270117	11270240	CG33694
chr2L	11270297	11270644	CG33694
chr2L	11270697	11271533	CG33694
chr2L	11272684	11276075	CG33694
chr2L	11276136	11276337	CG33694
chr2L	11276398	11276548	CG33694
chr2L	11276604	11276856	CG33694
chr2L	11276920	11277196	CG33694
chr2L	11277254	11277375	CG33694
chr2L	11277440	11278130	CG33694
chr2L	11278574	11278673	CG33694
chr2L	11806047	11806157	CG14938
chr2L	11803784	11803898	CG14938
chr2L	11794326	11797741	CG14938
chr2L	11802904	11803674	CG14938
chr2L	11799234	11799402	CG14938
chr2L	11798664	11799150	CG14938
chr2L	11928542	11928570	CG31757
chr2L	11925541	11925715	CG31757
chr2L	11911685	11911708	CG31757
chr2L	11838482	11838773	CG31757
chr2L	11835089	11835651	CG31757
chr2L	11833259	11833373	CG31757
chr2L	11830125	11830831	CG31757
chr2L	12060868	12062662	CG7061
chr2L	12060586	12060803	CG7061
chr2L	12060397	12060525	CG7061
chr2L	12059212	12060338	CG7061
chr2L	12058829	12059027	CG7061
chr2L	12058286	12058766	CG7061
chr2L	12063080	12063165	CG7061
chr2L	12062715	12063025	CG7061
chr2L	12448485	12448728	CG6417
chr2L	12448806	12448995	CG6417
chr2L	12449596	12449753	CG6417
chr2L	12449831	12451129	CG6417
chr2L	12451193	12452053	CG6417
chr2L	12721450	12721562	CG5792
chr2L	12713649	12714296	CG5792
chr2L	12713442	12713586	CG5792
chr2L	12713274	12713375	CG5792
chr2L	12721652	12721816	CG5792
chr2L	12975613	12975712	CG3762
chr2L	12976125	12976823	CG3762
chr2L	12976931	12977909	CG3762
chr2L	12977976	12978609	CG3762
chr2L	13079004	13079139	CG5142
chr2L	13082347	13082571	CG5142
chr2L	13106870	13106944	CG5142
chr2L	13107001	13107180	CG5142
chr2L	13107280	13108282	CG5142
chr2L	13108415	13108626	CG5142
chr2L	13108893	13109470	CG5142
chr2L	13236492	13236740	CG5867
chr2L	13238319	13238700	CG5867
chr2L	13238819	13238966	CG5867
chr2L	13239028	13239296	CG5867
chr2L	13369232	13369323	CG31855
chr2L	13369385	13369997	CG31855
chr2L	13496084	13496698	CG31847
chr2L	13497238	13497437	CG31847
chr2L	13497501	13497683	CG31847
chr2L	13497740	13497900	CG31847
chr2L	13497958	13500424	CG31847
chr2L	13895028	13895170	CG31811
chr2L	13895254	13895389	CG31811
chr2L	13895456	13896740	CG31811
chr2L	13896804	13896922	CG31811
chr2L	13896985	13897361	CG31811
chr2L	13897425	13898715	CG31811
chr2L	14263521	14264123	CG15288
chr2L	14278218	14278559	CG15288
chr2L	14285955	14287847	CG15288
chr2L	14288149	14288958	CG15288
chr2L	14319553	14320913	CG15288
chr2L	14320988	14321244	CG15288
chr2L	14321308	14321705	CG15288
chr2L	14321790	14323478	CG15288
chr2L	14323535	14324288	CG15288
chr2L	14324348	14324631	CG15288
chr2L	14324896	14325554	CG15288
chr2L	14326434	14327053	CG15288
chr2L	14327109	14327243	CG15288
chr2L	14327300	14327529	CG15288
chr2L	14327596	14328265	CG15288
chr2L	14324710	14324838	CG15288
chr2L	14548650	14549075	CG4218
chr2L	14547866	14548254	CG4218
chr2L	14547519	14547795	CG4218
chr2L	14810787	14810812	CG33309
chr2L	14810872	14812368	CG33309
chr2L	14962892	14963046	CG33515
chr2L	14941517	14941644	CG33515
chr2L	14938910	14939028	CG33515
chr2L	14936730	14936824	CG33515
chr2L	14936505	14936619	CG33515
chr2L	14935886	14936090	CG33515
chr2L	14934868	14935014	CG33515
chr2L	14932513	14932658	CG33515
chr2L	14922948	14923079	CG33515
chr2L	14921937	14922097	CG33515
chr2L	14919167	14919270	CG33515
chr2L	14917372	14917484	CG33515
chr2L	14917138	14917220	CG33515
chr2L	14916099	14916241	CG33515
chr2L	14914267	14914449	CG33515
chr2L	14913145	14913333	CG33515
chr2L	14912872	14912981	CG33515
chr2L	14911931	14912212	CG33515
chr2L	15061655	15061782	CG3506
chr2L	15068381	15068429	CG3506
chr2L	15068482	15068870	CG3506
chr2L	15072337	15072627	CG3506
chr2L	15072686	15073430	CG3506
chr2L	15073488	15073702	CG3506
chr2L	15073766	15074038	CG3506
chr2L	15074109	15074311	CG3506
chr2L	15333863	15336150	CG3758
chr2L	16250080	16250158	CG4993
chr2L	16248830	16249706	CG4993
chr2L	16248601	16248768	CG4993
chr2L	16247252	16247384	CG4993
chr2L	16245825	16247186	CG4993
chr2L	16527389	16528439	CG5953
chr2L	16509119	16511446	CG5953
chr2L	16532720	16532877	CG5953
chr2L	16657498	16657952	CG31738
chr2L	16658023	16662026	CG31738
chr2L	16910308	16910431	CG6291
chr2L	16908218	16910184	CG6291
chr2L	17737963	17739521	CG7100
chr2L	17720653	17721104	CG7100
chr2L	17719924	17720141	CG7100
chr2L	17718915	17719701	CG7100
chr2L	17718093	17718327	CG7100
chr2L	17717842	17718034	CG7100
chr2L	17711219	17711409	CG7100
chr2L	17709438	17709621	CG7100
chr2L	17708033	17708220	CG7100
chr2L	17667966	17668110	CG7100
chr2L	17667701	17667817	CG7100
chr2L	17664086	17664224	CG7100
chr2L	17660955	17662279	CG7100
chr2L	17657312	17659614	CG7100
chr2L	17657062	17657233	CG7100
chr2L	17651278	17651491	CG7100
chr2L	17650982	17651153	CG7100
chr2L	17649865	17650505	CG7100
chr2L	18320100	18320730	CG5803
chr2L	18383401	18383719	CG5803
chr2L	18383838	18384180	CG5803
chr2L	18384458	18384893	CG5803
chr2L	18476975	18477038	CG10283
chr2L	18476774	18476913	CG10283
chr2L	18476393	18476508	CG10283
chr2L	18475329	18476334	CG10283
chr2L	18475153	18475273	CG10283
chr2L	18474118	18474582	CG10283
chr2L	18473395	18473496	CG10283
chr2L	18484373	18484438	CG10283
chr2L	18483893	18484316	CG10283
chr2L	18472952	18473328	CG10283
chr2L	18611768	18612242	CG10414
chr2L	18611556	18611708	CG10414
chr2L	18611326	18611501	CG10414
chr2L	18610028	18611260	CG10414
chr2L	18609571	18609962	CG10414
chr2L	19003409	19003736	CG31793
chr2L	19003947	19004202	CG31793
chr2L	19004272	19004426	CG31793
chr2L	19004492	19006291	CG31793
chr2L	19006350	19007977	CG31793
chr2L	19008032	19008231	CG31793
chr2L	19168094	19172572	CG10719
chr2L	19526685	19526811	CG10137
chr2L	19528777	19528945	CG10137
chr2L	19529093	19530089	CG10137
chr2L	19530913	19531028	CG10137
chr2L	19531094	19532110	CG10137
chr2L	19532166	19532312	CG10137
chr2L	19532365	19532467	CG10137
chr2L	19532527	19532992	CG10137
chr2L	19530189	19530277	CG10165
chr2L	19528087	19528369	CG10165
chr2L	19527760	19527953	CG10165
chr2L	19527274	19527705	CG10165
chr2L	19644267	19644399	CG10443
chr2L	19644473	19644635	CG10443
chr2L	19691017	19691197	CG10443
chr2L	19701223	19701460	CG10443
chr2L	19701521	19701668	CG10443
chr2L	19701749	19702034	CG10443
chr2L	19714888	19714989	CG10443
chr2L	19715760	19715953	CG10443
chr2L	19717058	19717209	CG10443
chr2L	19717317	19717454	CG10443
chr2L	19719702	19719999	CG10443
chr2L	19725894	19726034	CG10443
chr2L	19726130	19729472	CG10443
chr2L	19729538	19729649	CG10443
chr2L	19729719	19730025	CG10443
chr2L	19730093	19731562	CG10443
chr2L	19791763	19791900	CG10538
chr2L	19782420	19782825	CG10538
chr2L	19781091	19782365	CG10538
chr2L	19779399	19781025	CG10538
chr2L	19779017	19779333	CG10538
chr2L	19777081	19778946	CG10538
chr2L	19775091	19777020	CG10538
chr2L	20027914	20028329	CG13968
chr2L	20054878	20055109	CG13968
chr2L	20055175	20056375	CG13968
chr2L	20054076	20054221	CG13968
chr2L	20054278	20054736	CG13968
chr2L	20343598	20343672	CG10076
chr2L	20343742	20343947	CG10076
chr2L	20687249	20688336	CG1864
chr2L	20688455	20688942	CG1864
chr2L	20686659	20687066	CG1864
chr2L	21221335	21221786	CG8677
chr2L	21222435	21222617	CG8677
chr2L	21222677	21223127	CG8677
chr2L	21223191	21226422	CG8677
chr2L	21226629	21228340	CG8677
chr2L	21228458	21230037	CG8677
chr2L	21230090	21230194	CG8677
chr2L	21230608	21231066	CG8677
chr2L	21233499	21233634	CG8677
chr2L	21233722	21234035	CG8677
chr2L	21232483	21232515	CG31626
chr2L	21361215	21361511	CG31623
chr2L	21361567	21362037	CG31623
chr2L	21362092	21362157	CG31623
chr2L	21363360	21363446	CG31623
chr2L	21363501	21367297	CG31623
chr2L	21627841	21628209	CG2207
chr2L	21629884	21629928	CG2207
chr2L	21629666	21629776	CG2207
chr2L	21626856	21627757	CG2207
chr2L	22154797	22155320	CG6448
chr2L	22158512	22158549	CG6448
chr2L	22648588	22649081	CG40006
chr2L	22611615	22611707	CG40006
chr2L	22611298	22611459	CG40006
chr2L	22611099	22611244	CG40006
chr2L	22580912	22581341	CG40006
chr2L	22580737	22580855	CG40006
chr2L	22568655	22568822	CG40006
chr2L	22536488	22536614	CG40006
chr2L	22535860	22536432	CG40006
chr2L	22515148	22515435	CG40006
chr2L	7528	8116	CG11023
chr2L	8228	8589	CG11023
chr2L	8667	9491	CG11023
chr2L	14932	15711	CG2671
chr2L	13682	14874	CG2671
chr2L	13519	13625	CG2671
chr2L	12285	12928	CG2671
chr2L	11778	12221	CG2671
chr2L	11409	11518	CG2671
chr2L	9835	11344	CG2671
chr2L	24746	25151	CG2657
chr2L	23928	24210	CG2657
chr2L	22993	23873	CG2657
chr2L	22742	22935	CG2657
chr2L	21918	22687	CG2657
chr2L	59189	59242	CG31973
chr2L	58080	58182	CG31973
chr2L	39300	39857	CG31973
chr2L	38534	38731	CG31973
chr2L	34719	35212	CG31973
chr2L	34557	34604	CG31973
chr2L	33844	34288	CG31973
chr2L	28981	29068	CG31973
chr2L	28732	28926	CG31973
chr2L	27052	27490	CG31973
chr2L	26765	26964	CG31973
chr2L	25401	26688	CG31973
chr2L	67043	67507	CG11371
chr2L	67568	67762	CG11371
chr2L	67891	68023	CG11371
chr2L	68084	70549	CG11371
chr2L	70606	71390	CG11371
chr2L	72387	72977	CG11372
chr2L	74902	75018	CG11372
chr2L	75077	76203	CG11372
chr2L	76301	77639	CG11374
chr2L	87019	87382	CG11450
chr2L	82455	84277	CG11450
chr2L	94751	94892	CG11376
chr2L	94988	95070	CG11376
chr2L	95131	95301	CG11376
chr2L	95353	97833	CG11376
chr2L	97883	98470	CG11376
chr2L	98526	99723	CG11376
chr2L	99784	100516	CG11376
chr2L	100571	100703	CG11376
chr2L	100761	100942	CG11376
chr2L	101015	101194	CG11376
chr2L	101248	101619	CG11376
chr2L	101875	102086	CG11376
chr2L	102381	102906	CG11377
chr2L	103005	103434	CG11377
chr2L	103515	103961	CG11377
chr2L	105968	106718	CG12178
chr2L	105511	105909	CG12178
chr2L	105390	105455	CG12178
chr2L	105004	105336	CG12178
chr2L	104146	104947	CG12178
chr2L	110405	110483	CG2674
chr2L	110754	110877	CG2674
chr2L	112689	113369	CG2674
chr2L	113433	114432	CG2674
chr2L	115712	116117	CG13694
chr2L	118930	119076	CG4822
chr2L	118360	118874	CG4822
chr2L	118135	118304	CG4822
chr2L	117819	118076	CG4822
chr2L	117078	117759	CG4822
chr2L	119827	120080	CG4822
chr2L	119430	119554	CG4822
chr2L	119287	119375	CG4822
chr2L	119133	119235	CG4822
chr2L	126109	126227	CG3164
chr2L	125076	125266	CG3164
chr2L	124086	124920	CG3164
chr2L	123855	124024	CG3164
chr2L	123693	123794	CG3164
chr2L	128799	128942	CG3164
chr2L	123080	123629	CG3164
chr2L	122614	122994	CG3164
chr2L	132059	132255	CG2718
chr2L	132475	134472	CG2718
chr2L	139255	139385	CG31976
chr2L	138694	139198	CG31976
chr2L	140149	140933	CG31975
chr2L	139740	139954	CG31975
chr2L	139470	139687	CG31975
chr2L	142723	142977	CG31974
chr2L	141661	142662	CG31974
chr2L	141395	141609	CG31974
chr2L	141073	141340	CG31974
chr2L	143375	144227	CG11454
chr2L	148878	149208	CG4648
chr2L	148337	148825	CG4648
chr2L	147994	148023	CG4648
chr2L	147764	147936	CG4648
chr2L	147510	147710	CG4648
chr2L	147348	147454	CG4648
chr2L	144232	145910	CG4648
chr2L	151102	153106	CG11620
chr2L	155127	155321	CG3709
chr2L	153534	155059	CG3709
chr2L	155857	156017	CG11455
chr2L	155336	155429	CG11455
chr2L	155566	155784	CG11455
chr2L	156028	156348	CG3436
chr2L	156422	156552	CG3436
chr2L	158435	158603	CG33635
chr2L	157943	158375	CG33635
chr2L	183760	185082	CG18497
chr2L	185151	186123	CG18497
chr2L	186192	187016	CG18497
chr2L	187481	199575	CG18497
chr2L	199636	199743	CG18497
chr2L	200119	200315	CG18497
chr2L	200375	200675	CG18497
chr2L	200741	201061	CG18497
chr2L	201126	203251	CG18497
chr2L	203783	203891	CG11488
chr2L	203992	204734	CG11488
chr2L	207230	207297	CG11617
chr2L	206000	206050	CG11617
chr2L	205271	205943	CG11617
chr2L	204782	205212	CG11617
chr2L	207398	207631	CG11490
chr2L	207710	208608	CG11490
chr2L	208728	210506	CG11490
chr2L	216631	218885	CG3696
chr2L	216344	216573	CG3696
chr2L	216076	216275	CG3696
chr2L	215772	216007	CG3696
chr2L	215033	215676	CG3696
chr2L	210731	214942	CG3696
chr2L	232513	233154	CG13693
chr2L	233216	233965	CG13693
chr2L	252226	252331	CG11606
chr2L	251978	252166	CG11606
chr2L	251855	251924	CG11606
chr2L	251526	251801	CG11606
chr2L	251162	251464	CG11606
chr2L	263781	266688	CG17075
chr2L	269087	269389	CG3345
chr2L	269457	270606	CG3345
chr2L	270660	271626	CG3345
chr2L	272554	273954	CG11604
chr2L	271900	272506	CG11604
chr2L	274096	274766	CG11555
chr2L	276973	277142	CG17078
chr2L	276738	276903	CG17078
chr2L	275318	276497	CG17078
chr2L	274946	275251	CG17078
chr2L	277587	277863	CG11561
chr2L	277929	278323	CG11561
chr2L	278642	279124	CG11561
chr2L	279184	279805	CG11561
chr2L	279869	280040	CG11561
chr2L	280109	281969	CG11561
chr2L	282653	283281	CG11601
chr2L	282167	282505	CG11601
chr2L	284747	284968	CG3625
chr2L	283384	284210	CG3625
chr2L	287251	288919	CG11592
chr2L	292465	292660	CG11562
chr2L	292716	293222	CG11562
chr2L	294440	294679	CG3582
chr2L	293336	294372	CG3582
chr2L	295108	295280	CG2720
chr2L	295345	295628	CG2720
chr2L	295703	296811	CG2720
chr2L	296976	297413	CG2720
chr2L	297881	298403	CG2699
chr2L	299032	299918	CG2699
chr2L	302025	303955	CG2699
chr2L	317742	318120	CG4574
chr2L	334119	334257	CG4574
chr2L	335414	335548	CG4574
chr2L	336017	336203	CG4574
chr2L	336348	336546	CG4574
chr2L	337015	337198	CG4574
chr2L	337937	338118	CG4574
chr2L	339206	339441	CG4574
chr2L	340709	340855	CG4574
chr2L	342578	342792	CG4574
chr2L	342865	343729	CG4574
chr2L	345008	345153	CG4574
chr2L	345214	346549	CG4574
chr2L	344041	344489	CG4574
chr2L	344575	344947	CG4574
chr2L	318356	319254	CG11912
chr2L	320278	321246	CG11911
chr2L	322130	322985	CG33127
chr2L	328592	329761	CG31920
chr2L	325519	325677	CG31920
chr2L	325824	326061	CG31920
chr2L	327428	328518	CG33992
chr2L	329990	332335	CG31921
chr2L	356890	357191	CG11907
chr2L	356366	356837	CG11907
chr2L	355558	356312	CG11907
chr2L	357815	357868	CG11907
chr2L	357422	357766	CG11907
chr2L	378115	378481	CG3935
chr2L	384510	384894	CG3935
chr2L	385700	385746	CG3935
chr2L	386307	386576	CG3935
chr2L	386702	387439	CG3935
chr2L	401006	402181	CG4213
chr2L	400724	400942	CG4213
chr2L	400522	400667	CG4213
chr2L	399847	400456	CG4213
chr2L	396594	398866	CG4213
chr2L	404285	404473	CG4033
chr2L	404535	406035	CG4033
chr2L	406094	408021	CG4033
chr2L	412446	412658	CG4260
chr2L	411781	412237	CG4260
chr2L	411128	411718	CG4260
chr2L	410126	411060	CG4260
chr2L	409789	410073	CG4260
chr2L	409531	409736	CG4260
chr2L	408049	409465	CG4260
chr2L	415068	415446	CG4063
chr2L	415511	416710	CG4063
chr2L	416788	418429	CG4063
chr2L	418536	419642	CG13690
chr2L	419930	420146	CG4087
chr2L	420291	420706	CG4087
chr2L	420886	421407	CG11885
chr2L	421799	422188	CG13692
chr2L	422242	422435	CG13692
chr2L	423451	423845	CG13691
chr2L	423915	424763	CG13691
chr2L	424823	425012	CG13691
chr2L	425072	425291	CG13691
chr2L	431252	432117	CG4114
chr2L	438379	438516	CG4114
chr2L	438581	438727	CG4114
chr2L	443081	443161	CG4114
chr2L	443225	446583	CG4114
chr2L	446641	448253	CG4114
chr2L	450665	450878	CG4280
chr2L	449434	450540	CG4280
chr2L	449229	449320	CG4280
chr2L	448701	449170	CG4280
chr2L	452986	453023	CG4280
chr2L	452576	452736	CG4280
chr2L	453110	454270	CG4164
chr2L	454329	454654	CG4164
chr2L	455542	455827	CG4133
chr2L	456085	456223	CG4133
chr2L	456288	456468	CG4133
chr2L	456538	456729	CG4133
chr2L	456796	457338	CG4133
chr2L	457399	457562	CG4133
chr2L	457627	458746	CG4133
chr2L	465567	465607	CG4297
chr2L	462354	464941	CG4297
chr2L	460514	462099	CG4297
chr2L	473020	473165	CG4184
chr2L	473222	473994	CG4184
chr2L	474053	474765	CG4184
chr2L	475035	475178	CG4184
chr2L	475232	475851	CG4184
chr2L	475915	476015	CG4184
chr2L	476077	476176	CG4184
chr2L	476436	478204	CG4427
chr2L	542429	542572	CG3018
chr2L	541234	542350	CG3018
chr2L	544332	544627	CG11840
chr2L	543415	544266	CG11840
chr2L	542775	543349	CG11840
chr2L	545147	545306	CG11822
chr2L	545370	545564	CG11822
chr2L	545815	546443	CG11822
chr2L	546564	547096	CG11822
chr2L	547977	548218	CG2914
chr2L	547413	547900	CG2914
chr2L	558615	558762	CG11838
chr2L	557942	558541	CG11838
chr2L	554335	555446	CG11838
chr2L	553936	554274	CG11838
chr2L	557750	557882	CG11838
chr2L	555509	557514	CG11838
chr2L	559610	560037	CG2789
chr2L	560096	560525	CG2789
chr2L	560793	563181	CG11835
chr2L	564169	566365	CG2794
chr2L	566438	566479	CG2794
chr2L	567088	568162	CG2863
chr2L	566679	567030	CG2863
chr2L	566497	566624	CG2863
chr2L	568345	568433	CG2807
chr2L	568598	569290	CG2807
chr2L	569347	572650	CG2807
chr2L	573032	574232	CG13688
chr2L	574512	574698	CG2813
chr2L	574779	575090	CG2813
chr2L	575143	575746	CG2813
chr2L	576517	576586	CG13687
chr2L	576080	576404	CG13687
chr2L	575776	576022	CG13687
chr2L	577487	578033	CG2819
chr2L	578154	578420	CG2819
chr2L	578483	579549	CG2819
chr2L	593587	594687	CG2851
chr2L	592271	592633	CG2851
chr2L	583539	584445	CG2851
chr2L	602812	603006	CG13689
chr2L	603073	603562	CG13689
chr2L	621470	621540	CG13686
chr2L	620432	621136	CG13686
chr2L	624643	625453	CG2826
chr2L	625662	628143	CG2839
chr2L	728411	730566	CG2830
chr2L	740356	740690	CG3159
chr2L	738320	738435	CG3159
chr2L	740799	740964	CG3159
chr2L	739710	740014	CG3159
chr2L	738507	738837	CG3159
chr2L	737212	738268	CG3159
chr2L	757127	757429	CG3022
chr2L	757799	757938	CG3022
chr2L	758846	759122	CG3022
chr2L	759230	759549	CG3022
chr2L	759678	762142	CG3022
chr2L	756667	757030	CG3022
chr2L	773574	774020	CG12506
chr2L	776535	776892	CG13946
chr2L	779203	779563	CG13947
chr2L	780481	782048	CG13948
chr2L	782123	782181	CG13948
chr2L	782237	782441	CG13948
chr2L	782494	782886	CG13948
chr2L	784335	786152	CG3544
chr2L	810645	810758	CG31658
chr2L	810808	811021	CG31658
chr2L	811088	811203	CG31658
chr2L	811258	811432	CG31658
chr2L	811631	812496	CG3561
chr2L	812561	813311	CG3561
chr2L	815474	815951	CG3883
chr2L	815274	815421	CG3883
chr2L	814242	815221	CG3883
chr2L	813950	814184	CG3883
chr2L	813389	813893	CG3883
chr2L	816082	816976	CG3639
chr2L	817243	818074	CG15880
chr2L	817045	817182	CG15880
chr2L	818703	819492	CG3876
chr2L	818445	818643	CG3876
chr2L	819963	821209	CG3642
chr2L	823636	824325	CG3662
chr2L	821417	821659	CG3662
chr2L	822857	823569	CG3662
chr2L	824341	825810	CG3862
chr2L	825963	826507	CG3727
chr2L	830144	830349	CG3727
chr2L	830737	831083	CG3727
chr2L	831176	831626	CG3727
chr2L	831713	833245	CG3727
chr2L	829456	829971	CG3727
chr2L	836545	837378	CG3365
chr2L	835352	835547	CG3365
chr2L	834973	835290	CG3365
chr2L	833583	834578	CG3365
chr2L	852627	852709	CG4291
chr2L	852498	852571	CG4291
chr2L	851717	852442	CG4291
chr2L	851244	851659	CG4291
chr2L	852766	853005	CG3943
chr2L	853191	853278	CG3943
chr2L	853544	854539	CG3943
chr2L	855336	855623	CG13949
chr2L	855686	855810	CG13949
chr2L	855867	856236	CG13949
chr2L	860320	860409	CG13950
chr2L	860763	861357	CG13950
chr2L	861428	861696	CG13950
chr2L	864397	864794	CG4276
chr2L	864194	864338	CG4276
chr2L	862562	864134	CG4276
chr2L	862318	862498	CG4276
chr2L	861848	862258	CG4276
chr2L	868674	869911	CG4258
chr2L	871805	872080	CG33526
chr2L	871340	871576	CG33526
chr2L	871640	871738	CG33526
chr2L	872207	873539	CG33526
chr2L	877292	877871	CG3966
chr2L	877969	878174	CG3966
chr2L	884907	885052	CG15824
chr2L	884721	884846	CG15824
chr2L	884441	884652	CG15824
chr2L	884255	884388	CG15824
chr2L	883364	884185	CG15824
chr2L	883095	883297	CG15824
chr2L	882659	883039	CG15824
chr2L	882047	882604	CG15824
chr2L	881647	881947	CG15824
chr2L	880973	881585	CG15824
chr2L	879864	880914	CG15824
chr2L	878837	879799	CG15824
chr2L	878391	878773	CG15824
chr2L	878270	878334	CG15824
chr2L	898646	898941	CG4178
chr2L	899009	901320	CG4178
chr2L	922794	923219	CG4341
chr2L	930064	930423	CG4341
chr2L	950491	950578	CG4341
chr2L	951586	952142	CG4341
chr2L	952255	953333	CG4341
chr2L	953395	953510	CG4341
chr2L	956248	956334	CG4341
chr2L	956403	956792	CG4341
chr2L	956859	956944	CG4341
chr2L	957051	957209	CG4341
chr2L	957278	958100	CG4341
chr2L	1019267	1019321	CG31795
chr2L	1017710	1017768	CG31795
chr2L	1016138	1017641	CG31795
chr2L	1015992	1016076	CG31795
chr2L	1015314	1015927	CG31795
chr2L	1015034	1015256	CG31795
chr2L	1014776	1014974	CG31795
chr2L	1014549	1014716	CG31795
chr2L	1033686	1034190	CG31795
chr2L	1014045	1014484	CG31795
chr2L	1012638	1012730	CG31795
chr2L	1026106	1026897	CG4375
chr2L	1037234	1038506	CG4415
chr2L	1038578	1038685	CG4415
chr2L	1061233	1062213	CG4385
chr2L	1052565	1053053	CG4385
chr2L	1052330	1052495	CG4385
chr2L	1050876	1052265	CG4385
chr2L	1077651	1077811	CG4385
chr2L	1077979	1078568	CG4426
chr2L	1078624	1079065	CG4426
chr2L	1079120	1080809	CG4426
chr2L	1080912	1081427	CG4428
chr2L	1081577	1081920	CG4428
chr2L	1081976	1082056	CG4428
chr2L	1082119	1082665	CG4428
chr2L	1082788	1083091	CG4428
chr2L	1085926	1086026	CG4629
chr2L	1085743	1085861	CG4629
chr2L	1085523	1085680	CG4629
chr2L	1085200	1085309	CG4629
chr2L	1084893	1085136	CG4629
chr2L	1087694	1088106	CG4629
chr2L	1083384	1084836	CG4629
chr2L	1099550	1099949	CG34016
chr2L	1102152	1102322	CG34016
chr2L	1102504	1102506	CG34016
chr2L	1108015	1108369	CG4644
chr2L	1107811	1107949	CG4644
chr2L	1107372	1107757	CG4644
chr2L	1107160	1107316	CG4644
chr2L	1106355	1107106	CG4644
chr2L	1105158	1106298	CG4644
chr2L	1103878	1105101	CG4644
chr2L	1103482	1103820	CG4644
chr2L	1108538	1109895	CG14339
chr2L	1109962	1110423	CG14339
chr2L	1110479	1110674	CG14339
chr2L	1111263	1111397	CG14339
chr2L	1111453	1111967	CG14339
chr2L	1112027	1112444	CG14339
chr2L	1112505	1112702	CG14339
chr2L	1112987	1113047	CG14340
chr2L	1113203	1113501	CG14340
chr2L	1113558	1113765	CG14340
chr2L	1113875	1113907	CG14340
chr2L	1117443	1117516	CG4710
chr2L	1116440	1116690	CG4710
chr2L	1114651	1115943	CG4710
chr2L	1129234	1129505	CG4552
chr2L	1129818	1131181	CG4552
chr2L	1131263	1132329	CG4552
chr2L	1132413	1134120	CG4715
chr2L	1134701	1135081	CG4577
chr2L	1138620	1139067	CG4577
chr2L	1139123	1139385	CG4577
chr2L	1139482	1139763	CG4577
chr2L	1139831	1141156	CG4577
chr2L	1143202	1143410	CG4726
chr2L	1145443	1146472	CG4726
chr2L	1146538	1146825	CG4726
chr2L	1146892	1147395	CG4726
chr2L	1147832	1149444	CG4749
chr2L	1150616	1150673	CG5041
chr2L	1150378	1150559	CG5041
chr2L	1150130	1150326	CG5041
chr2L	1149650	1150069	CG5041
chr2L	1149454	1149586	CG5041
chr2L	1150782	1151677	CG4764
chr2L	1153385	1153731	CG33979
chr2L	1152770	1153318	CG33979
chr2L	1152176	1152700	CG33979
chr2L	1151764	1152115	CG33979
chr2L	1158678	1159467	CG4775
chr2L	1159755	1160221	CG4775
chr2L	1161926	1162146	CG5080
chr2L	1161289	1161869	CG5080
chr2L	1160289	1161219	CG5080
chr2L	1162999	1163149	CG5080
chr2L	1164469	1165080	CG4785
chr2L	1165138	1166432	CG4785
chr2L	1166559	1166922	CG14341
chr2L	1166982	1167168	CG14341
chr2L	1169627	1170079	CG5105
chr2L	1168694	1169561	CG5105
chr2L	1168011	1168638	CG5105
chr2L	1167213	1167954	CG5105
chr2L	1170233	1170363	CG31922
chr2L	1170418	1170553	CG31922
chr2L	1170610	1170751	CG31922
chr2L	1172022	1172745	CG5118
chr2L	1171713	1171913	CG5118
chr2L	1171029	1171643	CG5118
chr2L	1170847	1170956	CG5118
chr2L	1173010	1173319	CG4887
chr2L	1173379	1173829	CG4887
chr2L	1173883	1174130	CG4887
chr2L	1174196	1174266	CG4887
chr2L	1174496	1174570	CG4887
chr2L	1174909	1174987	CG4887
chr2L	1175046	1175173	CG4887
chr2L	1175286	1175523	CG4887
chr2L	1175578	1176043	CG4887
chr2L	1176100	1176881	CG4887
chr2L	1176941	1177191	CG4887
chr2L	1177255	1177500	CG4887
chr2L	1183528	1184021	CG5126
chr2L	1182454	1183471	CG5126
chr2L	1184087	1184254	CG4947
chr2L	1184322	1185698	CG4947
chr2L	1186255	1186452	CG5001
chr2L	1191402	1191534	CG5001
chr2L	1191598	1191909	CG5001
chr2L	1191969	1192198	CG5001
chr2L	1192255	1192625	CG5001
chr2L	1196215	1196806	CG5001
chr2L	1198598	1199189	CG5139
chr2L	1200236	1201220	CG5011
chr2L	1204315	1204464	CG14342
chr2L	1204564	1204687	CG14342
chr2L	1204900	1205081	CG14342
chr2L	1219362	1219591	CG14343
chr2L	1219656	1220039	CG14343
chr2L	1227976	1228137	CG5156
chr2L	1228191	1228408	CG5156
chr2L	1228464	1228652	CG5156
chr2L	1228713	1229185	CG5156
chr2L	1229252	1229471	CG5156
chr2L	1240037	1240970	CG5397
chr2L	1241050	1242205	CG5397
chr2L	1256825	1256945	CG5423
chr2L	1273584	1273778	CG5423
chr2L	1280598	1280701	CG5423
chr2L	1284605	1284890	CG5423
chr2L	1285303	1285444	CG5423
chr2L	1285505	1285637	CG5423
chr2L	1285744	1287049	CG5423
chr2L	1287160	1287259	CG5423
chr2L	1287500	1287741	CG5423
chr2L	1288132	1288293	CG5423
chr2L	1289454	1289728	CG5423
chr2L	1292647	1293835	CG5423
chr2L	1329160	1329324	CG5430
chr2L	1329381	1329904	CG5430
chr2L	1334268	1334763	CG5440
chr2L	1341828	1342095	CG33923
chr2L	1341588	1341756	CG33923
chr2L	1341364	1341520	CG33923
chr2L	1344114	1344171	CG33922
chr2L	1343903	1344059	CG33922
chr2L	1343658	1343826	CG33922
chr2L	1343442	1343598	CG33922
chr2L	1344479	1344515	CG5450
chr2L	1344569	1345144	CG5450
chr2L	1352697	1352869	CG5556
chr2L	1351859	1352641	CG5556
chr2L	1353887	1354097	CG5561
chr2L	1352969	1353838	CG5561
chr2L	1354862	1354919	CG31924
chr2L	1354109	1354802	CG31924
chr2L	1355701	1355924	CG5565
chr2L	1354949	1355629	CG5565
chr2L	1359760	1359784	CG31659
chr2L	1359466	1359697	CG31659
chr2L	1359331	1359417	CG31659
chr2L	1359171	1359270	CG31659
chr2L	1358970	1359110	CG31659
chr2L	1361640	1361732	CG33126
chr2L	1361457	1361578	CG33126
chr2L	1360795	1360926	CG33126
chr2L	1360656	1360736	CG33126
chr2L	1360491	1360590	CG33126
chr2L	1359982	1360373	CG33126
chr2L	1368101	1368313	CG14346
chr2L	1368365	1368479	CG14346
chr2L	1368565	1369047	CG14346
chr2L	1419903	1420449	CG5481
chr2L	1397061	1397252	CG5481
chr2L	1395902	1396005	CG5481
chr2L	1394473	1394758	CG5481
chr2L	1394191	1394332	CG5481
chr2L	1392689	1392821	CG5481
chr2L	1391586	1392524	CG5481
chr2L	1391388	1391508	CG5481
chr2L	1390892	1391298	CG5481
chr2L	1387430	1387526	CG5481
chr2L	1387106	1387353	CG5481
chr2L	1386847	1387011	CG5481
chr2L	1384926	1385212	CG5481
chr2L	1380887	1382632	CG5481
chr2L	1492313	1493570	CG31928
chr2L	1494089	1495458	CG33128
chr2L	1495746	1496979	CG31926
chr2L	1497253	1498435	CG31661
chr2L	1498448	1499421	CG18131
chr2L	1500113	1500199	CG18131
chr2L	1499674	1500045	CG18131
chr2L	1502610	1502903	CG7420
chr2L	1501932	1502184	CG7420
chr2L	1501096	1501872	CG7420
chr2L	1500829	1501036	CG7420
chr2L	1516796	1517438	CG18132
chr2L	1517531	1518184	CG7428
chr2L	1520612	1520740	CG12193
chr2L	1520800	1521439	CG12193
chr2L	1521558	1521916	CG12193
chr2L	1521982	1522151	CG12193
chr2L	1522690	1522830	CG4231
chr2L	1522890	1523529	CG4231
chr2L	1523669	1524027	CG4231
chr2L	1524090	1524259	CG4231
chr2L	1586851	1587155	CG10869
chr2L	1586669	1586788	CG10869
chr2L	1584863	1585187	CG10869
chr2L	1609754	1611125	CG31935
chr2L	1609485	1609658	CG31935
chr2L	1595891	1596421	CG31935
chr2L	1595597	1595827	CG31935
chr2L	1595042	1595543	CG31935
chr2L	1611420	1611868	CG14352
chr2L	1612005	1612579	CG14352
chr2L	1613982	1614182	CG7361
chr2L	1613043	1613423	CG7361
chr2L	1612685	1612988	CG7361
chr2L	1690116	1690755	CG31666
chr2L	1694223	1694441	CG31666
chr2L	1694546	1695376	CG31666
chr2L	1695438	1695586	CG31666
chr2L	1695648	1696011	CG31666
chr2L	1696149	1698629	CG31666
chr2L	1704903	1705114	CG17158
chr2L	1705399	1706962	CG17158
chr2L	1710207	1710415	CG17660
chr2L	1710042	1710103	CG17660
chr2L	1709877	1709963	CG17660
chr2L	1709616	1709811	CG17660
chr2L	1709173	1709332	CG17660
chr2L	1708820	1709104	CG17660
chr2L	1708461	1708677	CG17660
chr2L	1708281	1708402	CG17660
chr2L	1708060	1708214	CG17660
chr2L	1707131	1707998	CG17660
chr2L	1710465	1710537	CG17642
chr2L	1710598	1710697	CG17642
chr2L	1710850	1711298	CG17642
chr2L	1715138	1715861	CG17657
chr2L	1714172	1714473	CG17657
chr2L	1713166	1714117	CG17657
chr2L	1712596	1713108	CG17657
chr2L	1712144	1712542	CG17657
chr2L	1711927	1712087	CG17657
chr2L	1711466	1711867	CG17657
chr2L	1723881	1724391	CG18317
chr2L	1718674	1718903	CG18317
chr2L	1718420	1718491	CG18317
chr2L	1718226	1718358	CG18317
chr2L	1717877	1718151	CG18317
chr2L	1717597	1717815	CG18317
chr2L	1716887	1717229	CG18317
chr2L	1724970	1726655	CG17654
chr2L	1727645	1727713	CG17654
chr2L	1728734	1729527	CG31938
chr2L	1729945	1731072	CG31937
chr2L	1732143	1732263	CG17652
chr2L	1731879	1732080	CG17652
chr2L	1731402	1731816	CG17652
chr2L	1741659	1742076	CG17646
chr2L	1742142	1742260	CG17646
chr2L	1743344	1743540	CG17646
chr2L	1743633	1743779	CG17646
chr2L	1744922	1745161	CG17646
chr2L	1745220	1745361	CG17646
chr2L	1745718	1746029	CG17646
chr2L	1747691	1747860	CG17646
chr2L	1748773	1748874	CG17646
chr2L	1749517	1749676	CG17646
chr2L	1749741	1750613	CG17646
chr2L	1750686	1752116	CG17712
chr2L	1752348	1752851	CG17648
chr2L	1755467	1756451	CG31932
chr2L	1755252	1755405	CG31932
chr2L	1758932	1759078	CG17650
chr2L	1758285	1758658	CG17650
chr2L	1784061	1785078	CG31936
chr2L	1785133	1785286	CG31936
chr2L	1790824	1791823	CG31929
chr2L	1790616	1790769	CG31929
chr2L	1792260	1793268	CG31931
chr2L	1792056	1792209	CG31931
chr2L	1793896	1794917	CG31662
chr2L	1793667	1793831	CG31662
chr2L	1821269	1823331	CG31933
chr2L	1825986	1826055	CG31664
chr2L	1825185	1825901	CG31664
chr2L	1824761	1825133	CG31664
chr2L	1824403	1824695	CG31664
chr2L	1832423	1832557	CG15623
chr2L	1831791	1832366	CG15623
chr2L	1836629	1836652	CG31665
chr2L	1837172	1837406	CG31665
chr2L	1842898	1844720	CG31665
chr2L	1848064	1848213	CG31665
chr2L	1851109	1851273	CG31665
chr2L	1851691	1851964	CG31665
chr2L	1852053	1852150	CG31665
chr2L	1852657	1852785	CG31665
chr2L	1853453	1853596	CG31665
chr2L	1854185	1854308	CG31665
chr2L	1856429	1858551	CG31665
chr2L	1855363	1855475	CG31665
chr2L	1855615	1855797	CG31665
chr2L	1879966	1880644	CG31663
chr2L	1876468	1876591	CG31663
chr2L	1875011	1875175	CG31663
chr2L	1869073	1869527	CG31663
chr2L	1866965	1867365	CG31663
chr2L	1866466	1866897	CG31663
chr2L	1866220	1866365	CG31663
chr2L	1865986	1866138	CG31663
chr2L	1865458	1865775	CG31663
chr2L	1864931	1865216	CG31663
chr2L	1862719	1862827	CG31663
chr2L	1858608	1859001	CG31663
chr2L	1869866	1870956	CG7295
chr2L	1883735	1884056	CG15358
chr2L	1882414	1883185	CG15358
chr2L	1932055	1932147	CG7337
chr2L	1933805	1934049	CG7337
chr2L	1934118	1934328	CG7337
chr2L	1934478	1934898	CG7337
chr2L	1934960	1935683	CG7337
chr2L	1935738	1936991	CG7337
chr2L	1937053	1937373	CG7337
chr2L	1937440	1937583	CG7337
chr2L	1938507	1938619	CG7337
chr2L	1941581	1941677	CG7337
chr2L	1941754	1941903	CG7337
chr2L	1941970	1942046	CG7337
chr2L	1942107	1942182	CG7337
chr2L	1942250	1942451	CG7337
chr2L	1942509	1942663	CG7337
chr2L	1942784	1943461	CG7337
chr2L	1945224	1945709	CG15357
chr2L	1947296	1947359	CG33673
chr2L	1946254	1946503	CG33673
chr2L	1945839	1946196	CG33673
chr2L	1954313	1954519	CG31670
chr2L	1950234	1952879	CG31670
chr2L	1974144	1974480	CG10908
chr2L	1974563	1974818	CG10908
chr2L	1974880	1974991	CG10908
chr2L	1975060	1975422	CG10908
chr2L	1980551	1980612	CG15356
chr2L	1980252	1980427	CG15356
chr2L	1979909	1980180	CG15356
chr2L	1976909	1979202	CG15356
chr2L	1976541	1976813	CG15356
chr2L	1981309	1981583	CG15362
chr2L	1981641	1981832	CG15362
chr2L	1981885	1981927	CG15362
chr2L	1982233	1982498	CG7289
chr2L	1982546	1983960	CG7289
chr2L	1984018	1984143	CG7289
chr2L	1984205	1984511	CG7289
chr2L	1985781	1985883	CG4233
chr2L	1985470	1985719	CG4233
chr2L	1984512	1985401	CG4233
chr2L	1985945	1986105	CG4233
chr2L	1988290	1988949	CG7291
chr2L	1992092	1992152	CG31941
chr2L	1991769	1992039	CG31941
chr2L	2005560	2005615	CG33543
chr2L	2002668	2002920	CG33543
chr2L	2002172	2002313	CG33543
chr2L	2001379	2001511	CG33543
chr2L	2000927	2001086	CG33543
chr2L	1998231	1998720	CG33543
chr2L	1997773	1997958	CG33543
chr2L	2007134	2007193	CG15353
chr2L	2006753	2007053	CG15353
chr2L	2008529	2008541	CG15361
chr2L	2008672	2008855	CG15361
chr2L	2026767	2027210	CG4238
chr2L	2027278	2027791	CG4238
chr2L	2027851	2028050	CG4238
chr2L	2028112	2028249	CG4238
chr2L	2028320	2029028	CG4238
chr2L	2029091	2029418	CG4238
chr2L	2029493	2029756	CG4238
chr2L	2029835	2030537	CG4238
chr2L	2036461	2037247	CG15378
chr2L	2035881	2036044	CG15378
chr2L	2032634	2035564	CG15378
chr2L	2039929	2040154	CG4244
chr2L	2040216	2040359	CG4244
chr2L	2040421	2041573	CG4244
chr2L	2041646	2042569	CG4244
chr2L	2042652	2042851	CG4244
chr2L	2042913	2044373	CG4244
chr2L	2045524	2045641	CG31672
chr2L	2045699	2046011	CG31672
chr2L	2046068	2046218	CG31672
chr2L	2046427	2047639	CG31672
chr2L	2047703	2048054	CG31672
chr2L	2054588	2055112	CG15377
chr2L	2055326	2055517	CG15377
chr2L	2055598	2055786	CG15377
chr2L	2057033	2057135	CG15377
chr2L	2057672	2057825	CG15377
chr2L	2057916	2057967	CG15377
chr2L	2080076	2080123	CG12674
chr2L	2080207	2081066	CG12674
chr2L	2081131	2081170	CG12674
chr2L	2129132	2129211	CG4259
chr2L	2128214	2129070	CG4259
chr2L	2130814	2131254	CG7254
chr2L	2134438	2134967	CG7254
chr2L	2135037	2136644	CG7254
chr2L	2136730	2137054	CG7254
chr2L	2144804	2145175	CG31671
chr2L	2144456	2144625	CG31671
chr2L	2144118	2144366	CG31671
chr2L	2143919	2144053	CG31671
chr2L	2143448	2143849	CG31671
chr2L	2142641	2143391	CG31671
chr2L	2142190	2142580	CG31671
chr2L	2141784	2142132	CG31671
chr2L	2141128	2141722	CG31671
chr2L	2140379	2141070	CG31671
chr2L	2139727	2140312	CG31671
chr2L	2139629	2139673	CG31671
chr2L	2137983	2138158	CG31671
chr2L	2137882	2137926	CG31671
chr2L	2137349	2137794	CG31671
chr2L	2146885	2147287	CG11723
chr2L	2145490	2146813	CG11723
chr2L	2147518	2148589	CG7261
chr2L	2148646	2149780	CG7261
chr2L	2149841	2150261	CG7261
chr2L	2150328	2150795	CG7261
chr2L	2150847	2151663	CG7261
chr2L	2151664	2152146	CG7263
chr2L	2152662	2152944	CG7263
chr2L	2153002	2153105	CG7263
chr2L	2153281	2153531	CG7263
chr2L	2153595	2154410	CG7263
chr2L	2154472	2155390	CG7263
chr2L	2152232	2152270	CG7263
chr2L	2155759	2156483	CG15382
chr2L	2159311	2160582	CG3166
chr2L	2158467	2159245	CG3166
chr2L	2156791	2158405	CG3166
chr2L	2192146	2192372	CG10874
chr2L	2191849	2192090	CG10874
chr2L	2190706	2190784	CG10874
chr2L	2192974	2193010	CG34172
chr2L	2192777	2192848	CG34172
chr2L	2192524	2192715	CG34172
chr2L	2205933	2206028	CG31668
chr2L	2205717	2205867	CG31668
chr2L	2205486	2205646	CG31668
chr2L	2205364	2205430	CG31668
chr2L	2205255	2205307	CG31668
chr2L	2205125	2205193	CG31668
chr2L	2204656	2205070	CG31668
chr2L	2203903	2204599	CG31668
chr2L	2208811	2208906	CG33124
chr2L	2208607	2208751	CG33124
chr2L	2208387	2208547	CG33124
chr2L	2208269	2208335	CG33124
chr2L	2208161	2208213	CG33124
chr2L	2208035	2208103	CG33124
chr2L	2207561	2207975	CG33124
chr2L	2206795	2207494	CG33124
chr2L	2212278	2212571	CG15385
chr2L	2211772	2212091	CG15385
chr2L	2211576	2211717	CG15385
chr2L	2210924	2211510	CG15385
chr2L	2209571	2210869	CG15385
chr2L	2213895	2214179	CG4265
chr2L	2213615	2213756	CG4265
chr2L	2213414	2213557	CG4265
chr2L	2212737	2213333	CG4265
chr2L	2214311	2214384	CG34174
chr2L	2214437	2214884	CG34174
chr2L	2215514	2216298	CG10880
chr2L	2214971	2215013	CG10880
chr2L	2215147	2215459	CG10880
chr2L	2217012	2217168	CG15386
chr2L	2216509	2216959	CG15386
chr2L	2217362	2217544	CG7074
chr2L	2217597	2217771	CG7074
chr2L	2217829	2218081	CG7074
chr2L	2218173	2219104	CG7074
chr2L	2219160	2219716	CG7074
chr2L	2219776	2220258	CG7074
chr2L	2220319	2220625	CG7074
chr2L	2223704	2224526	CG7082
chr2L	2224578	2224685	CG7082
chr2L	2224743	2225548	CG7082
chr2L	2223242	2223633	CG7082
chr2L	2225555	2226001	CG15387
chr2L	2226058	2226179	CG15387
chr2L	2236307	2236826	CG10882
chr2L	2234927	2235899	CG10882
chr2L	2234408	2234868	CG10882
chr2L	2234234	2234350	CG10882
chr2L	2233109	2233977	CG10882
chr2L	2232256	2233047	CG10882
chr2L	2231776	2232188	CG10882
chr2L	2238036	2238245	CG31679
chr2L	2237131	2237974	CG31679
chr2L	2239191	2239365	CG32463
chr2L	2238345	2239128	CG32463
chr2L	2240340	2240593	CG31682
chr2L	2239407	2240268	CG31682
chr2L	2242377	2242591	CG4267
chr2L	2242692	2242945	CG4267
chr2L	2243559	2244415	CG4267
chr2L	2244672	2245257	CG31686
chr2L	2250532	2251270	CG17240
chr2L	2251583	2252330	CG17239
chr2L	2253078	2253834	CG17234
chr2L	2254174	2255050	CG17012
chr2L	2263463	2263755	CG4270
chr2L	2263815	2264042	CG4270
chr2L	2264771	2265311	CG34049
chr2L	2264454	2264709	CG34049
chr2L	2268355	2269093	CG17242
chr2L	2285173	2285902	CG4271
chr2L	2286049	2286844	CG31681
chr2L	2288494	2289370	CG17237
chr2L	2290328	2290622	CG10838
chr2L	2300118	2300717	CG31949
chr2L	2308026	2308041	CG16995
chr2L	2308141	2308249	CG16995
chr2L	2308304	2308531	CG16995
chr2L	2308580	2308671	CG16995
chr2L	2330655	2330810	CG9967
chr2L	2310661	2310870	CG9967
chr2L	2310125	2310449	CG9967
chr2L	2309515	2309702	CG9967
chr2L	2308757	2309290	CG9967
chr2L	2357077	2357323	CG9967
chr2L	2311692	2312179	CG33955
chr2L	2323382	2324256	CG33955
chr2L	2327403	2327552	CG33955
chr2L	2338379	2338532	CG33955
chr2L	2338764	2341094	CG33955
chr2L	2346826	2347179	CG33955
chr2L	2350758	2351031	CG33955
chr2L	2352443	2352736	CG33955
chr2L	2352801	2353462	CG33955
chr2L	2353537	2353701	CG33955
chr2L	2353768	2354500	CG33955
chr2L	2354579	2354822	CG33955
chr2L	2356430	2356931	CG33955
chr2L	2357689	2358181	CG33955
chr2L	2361159	2361585	CG3664
chr2L	2360971	2361092	CG3664
chr2L	2360632	2360801	CG3664
chr2L	2360455	2360569	CG3664
chr2L	2359545	2360393	CG3664
chr2L	2366274	2368213	CG4272
chr2L	2365346	2365390	CG4272
chr2L	2368315	2370108	CG4272
chr2L	2371047	2371524	CG3597
chr2L	2370611	2370988	CG3597
chr2L	2370155	2370520	CG3597
chr2L	2374488	2374511	CG3609
chr2L	2373493	2373722	CG3609
chr2L	2373133	2373425	CG3609
chr2L	2372829	2373076	CG3609
chr2L	2372509	2372770	CG3609
chr2L	2374688	2374809	CG15390
chr2L	2374865	2375696	CG15390
chr2L	2377131	2378275	CG9866
chr2L	2378335	2380514	CG9866
chr2L	2381139	2382296	CG9867
chr2L	2382348	2382560	CG9867
chr2L	2382616	2383077	CG9867
chr2L	2383298	2384043	CG9870
chr2L	2384096	2384731	CG9870
chr2L	2385506	2385792	CG3557
chr2L	2384760	2385451	CG3557
chr2L	2400305	2400350	CG9887
chr2L	2401106	2401333	CG9887
chr2L	2401889	2402294	CG9887
chr2L	2404726	2405057	CG9887
chr2L	2405501	2405738	CG9887
chr2L	2406206	2406857	CG9887
chr2L	2406910	2407096	CG9887
chr2L	2407159	2407375	CG9887
chr2L	2407470	2410668	CG9887
chr2L	2412098	2412129	CG18641
chr2L	2411285	2412026	CG18641
chr2L	2411051	2411220	CG18641
chr2L	2410883	2410989	CG18641
chr2L	2416435	2416656	CG31948
chr2L	2415502	2416379	CG31948
chr2L	2417813	2417965	CG34448
chr2L	2416989	2417751	CG34448
chr2L	2416808	2416929	CG34448
chr2L	2419733	2420010	CG34447
chr2L	2419550	2419665	CG34447
chr2L	2418417	2419498	CG34447
chr2L	2420807	2422029	CG9886
chr2L	2422085	2422915	CG9886
chr2L	2455056	2455938	CG9885
chr2L	2457661	2459609	CG9885
chr2L	2489753	2490119	CG15393
chr2L	2492954	2493296	CG9884
chr2L	2495373	2495487	CG9884
chr2L	2495569	2495888	CG9884
chr2L	2496398	2497357	CG9884
chr2L	2517650	2518037	CG3528
chr2L	2517195	2517597	CG3528
chr2L	2552499	2552844	CG3515
chr2L	2551143	2552329	CG3515
chr2L	2564576	2564848	CG9964
chr2L	2564170	2564522	CG9964
chr2L	2563699	2564119	CG9964
chr2L	2563503	2563627	CG9964
chr2L	2563132	2563396	CG9964
chr2L	2562904	2563065	CG9964
chr2L	2572719	2573047	CG18559
chr2L	2572314	2572666	CG18559
chr2L	2571830	2572253	CG18559
chr2L	2571649	2571773	CG18559
chr2L	2565303	2565567	CG18559
chr2L	2564881	2565248	CG18559
chr2L	2576636	2577006	CG3227
chr2L	2575275	2576572	CG3227
chr2L	2577670	2579180	CG9883
chr2L	2579859	2579958	CG3214
chr2L	2579618	2579796	CG3214
chr2L	2579482	2579567	CG3214
chr2L	2579243	2579426	CG3214
chr2L	2580290	2580581	CG9881
chr2L	2580643	2581114	CG9881
chr2L	2585169	2585448	CG3210
chr2L	2584256	2584401	CG3210
chr2L	2583533	2584198	CG3210
chr2L	2582866	2583318	CG3210
chr2L	2582465	2582811	CG3210
chr2L	2582173	2582402	CG3210
chr2L	2581897	2582109	CG3210
chr2L	2581436	2581838	CG3210
chr2L	2588853	2588893	CG15394
chr2L	2592121	2592229	CG15394
chr2L	2592288	2592775	CG15394
chr2L	2610145	2610421	CG15395
chr2L	2610477	2611285	CG15395
chr2L	2646685	2647645	CG9962
chr2L	2648439	2652291	CG33125
chr2L	2653111	2653237	CG17301
chr2L	2653288	2653931	CG17301
chr2L	2654124	2654858	CG9880
chr2L	2654909	2655393	CG9880
chr2L	2655461	2655556	CG17302
chr2L	2655618	2656331	CG17302
chr2L	2660403	2660830	CG17302
chr2L	2665109	2665198	CG9879
chr2L	2665255	2666195	CG9879
chr2L	2671861	2672020	CG15396
chr2L	2672075	2672159	CG15396
chr2L	2674824	2675012	CG31690
chr2L	2675079	2675878	CG31690
chr2L	2704925	2705036	CG31690
chr2L	2710498	2711916	CG31690
chr2L	2712021	2712136	CG31690
chr2L	2718293	2718774	CG31690
chr2L	2718839	2718924	CG31690
chr2L	2719001	2719435	CG31690
chr2L	2696052	2696318	CG15398
chr2L	2695375	2695994	CG15398
chr2L	2737031	2737321	CG31689
chr2L	2737421	2737567	CG31689
chr2L	2737661	2737900	CG31689
chr2L	2738074	2738382	CG31689
chr2L	2738446	2738615	CG31689
chr2L	2738682	2738783	CG31689
chr2L	2738868	2739024	CG31689
chr2L	2739088	2739297	CG31689
chr2L	2739361	2739833	CG31689
chr2L	2736173	2736430	CG31689
chr2L	2741107	2741482	CG2903
chr2L	2741558	2743365	CG2903
chr2L	2744766	2744934	CG9961
chr2L	2744603	2744712	CG9961
chr2L	2743376	2744537	CG9961
chr2L	2745101	2745216	CG2843
chr2L	2745271	2745494	CG2843
chr2L	2745556	2746879	CG2843
chr2L	2748319	2748522	CG3127
chr2L	2747310	2748255	CG3127
chr2L	2746944	2747252	CG3127
chr2L	2756007	2756170	CG9894
chr2L	2756244	2756606	CG9894
chr2L	2753371	2753660	CG9894
chr2L	2759914	2760146	CG2848
chr2L	2760216	2761308	CG2848
chr2L	2761503	2761670	CG2848
chr2L	2761723	2763088	CG2848
chr2L	2763150	2763610	CG2848
chr2L	2765495	2765686	CG3077
chr2L	2765283	2765427	CG3077
chr2L	2764504	2765198	CG3077
chr2L	2764066	2764441	CG3077
chr2L	2766234	2766707	CG2855
chr2L	2766766	2767154	CG2855
chr2L	2767280	2767911	CG3069
chr2L	2767949	2768071	CG2859
chr2L	2768166	2768226	CG2859
chr2L	2768285	2768613	CG2859
chr2L	2768617	2770066	CG3057
chr2L	2770459	2770904	CG2862
chr2L	2770258	2770400	CG2862
chr2L	2771674	2771735	CG15399
chr2L	2770937	2771605	CG15399
chr2L	2792194	2792371	CG3139
chr2L	2787053	2787168	CG3139
chr2L	2785538	2785672	CG3139
chr2L	2783040	2783274	CG3139
chr2L	2780740	2782839	CG3139
chr2L	2793174	2793264	CG3139
chr2L	2792481	2792676	CG3139
chr2L	2808979	2810253	CG16987
chr2L	2810367	2810643	CG16987
chr2L	2811148	2811528	CG16987
chr2L	2811597	2812147	CG16987
chr2L	2812455	2814179	CG2964
chr2L	2814242	2814332	CG2964
chr2L	2815603	2815760	CG15400
chr2L	2815379	2815544	CG15400
chr2L	2814806	2815305	CG15400
chr2L	2814637	2814756	CG15400
chr2L	2814333	2814589	CG15400
chr2L	2821229	2821305	CG3131
chr2L	2820687	2821037	CG3131
chr2L	2820424	2820629	CG3131
chr2L	2819963	2820367	CG3131
chr2L	2819630	2819908	CG3131
chr2L	2816717	2819574	CG3131
chr2L	2816532	2816661	CG3131
chr2L	2816005	2816470	CG3131
chr2L	2823544	2825506	CG3123
chr2L	2837345	2837831	CG3119
chr2L	2837192	2837286	CG3119
chr2L	2838413	2838485	CG2973
chr2L	2838556	2839549	CG2973
chr2L	2840996	2841502	CG2975
chr2L	2841562	2841659	CG2975
chr2L	2841821	2842094	CG2975
chr2L	2842156	2842438	CG2975
chr2L	2843757	2844276	CG18558
chr2L	2842870	2843707	CG18558
chr2L	2842577	2842808	CG18558
chr2L	2845525	2845711	CG18557
chr2L	2844618	2845464	CG18557
chr2L	2847434	2847450	CG3117
chr2L	2847008	2847265	CG3117
chr2L	2846083	2846938	CG3117
chr2L	2847631	2848459	CG2983
chr2L	2848518	2848734	CG2983
chr2L	2853250	2853605	CG3104
chr2L	2852146	2852257	CG3104
chr2L	2850334	2850631	CG3104
chr2L	2849731	2850277	CG3104
chr2L	2856376	2856568	CG2986
chr2L	2856115	2856175	CG2986
chr2L	2856246	2856305	CG2986
chr2L	2856630	2856706	CG2986
chr2L	2864968	2865418	CG2991
chr2L	2865481	2865577	CG2991
chr2L	2866331	2866741	CG2991
chr2L	2866813	2867230	CG2991
chr2L	2867336	2868553	CG2991
chr2L	2873635	2874518	CG31694
chr2L	2871003	2871688	CG31694
chr2L	2870688	2870932	CG31694
chr2L	2869322	2869550	CG31694
chr2L	2868626	2869254	CG31694
chr2L	2869651	2870649	CG8813
chr2L	2874871	2875264	CG8814
chr2L	2875385	2876410	CG8814
chr2L	2876783	2877090	CG8814
chr2L	2877863	2878149	CG3083
chr2L	2877610	2877803	CG3083
chr2L	2877163	2877389	CG3083
chr2L	2878592	2878958	CG31950
chr2L	2879123	2879879	CG18627
chr2L	2880043	2880705	CG18627
chr2L	2945029	2945792	CG8817
chr2L	2946708	2947435	CG8817
chr2L	2947608	2948030	CG8817
chr2L	2948088	2948145	CG8817
chr2L	2948204	2951111	CG8817
chr2L	2951190	2951382	CG8817
chr2L	2951469	2951556	CG8817
chr2L	2951639	2951805	CG8817
chr2L	2951876	2952027	CG8817
chr2L	2890449	2890916	CG8817
chr2L	2952088	2952597	CG8817
chr2L	2961217	2961672	CG3151
chr2L	2961738	2961996	CG3151
chr2L	2962585	2962865	CG3151
chr2L	2962954	2963132	CG3151
chr2L	2963224	2964853	CG3151
chr2L	2968292	2969620	CG3181
chr2L	2971255	2972676	CG3178
chr2L	2971116	2971194	CG3178
chr2L	2970985	2971054	CG3178
chr2L	2970713	2970904	CG3178
chr2L	2969772	2970651	CG3178
chr2L	2972891	2973107	CG3157
chr2L	2973165	2973368	CG3157
chr2L	2973428	2974853	CG3157
chr2L	2974862	2975079	CG9641
chr2L	2976818	2976835	CG9641
chr2L	2975150	2976554	CG9641
chr2L	2977126	2977530	CG3165
chr2L	2977586	2978501	CG3165
chr2L	2978525	2979410	CG9643
chr2L	2987511	2987677	CG3733
chr2L	2985640	2986150	CG3733
chr2L	2985475	2985585	CG3733
chr2L	2985239	2985413	CG3733
chr2L	2980635	2985177	CG3733
chr2L	2980469	2980574	CG3733
chr2L	2979696	2980377	CG3733
chr2L	2988134	2988383	CG18642
chr2L	2988436	2988678	CG18642
chr2L	2988739	2989081	CG18642
chr2L	2989158	2989337	CG18642
chr2L	2989396	2989591	CG18642
chr2L	2992706	2992761	CG3736
chr2L	2991334	2992649	CG3736
chr2L	2991124	2991278	CG3736
chr2L	2990660	2991066	CG3736
chr2L	2990435	2990599	CG3736
chr2L	2990094	2990379	CG3736
chr2L	2992963	2993377	CG3558
chr2L	2993544	2994408	CG3558
chr2L	2994673	2995070	CG3558
chr2L	2995435	2996435	CG3558
chr2L	2996501	2997059	CG3558
chr2L	2997790	2998614	CG3558
chr2L	3017779	3017903	CG17224
chr2L	3017383	3017725	CG17224
chr2L	3017178	3017320	CG17224
chr2L	3016925	3017119	CG17224
[truncated: 50,370 more rows]
